# Supplementary material for: Early Real-World Data to Assess Benefits and Risks of COVID-19 Vaccines: A Systematic Review of Methods
Source: Vaccines (Basel). 2022 Nov 10;10(11):1896. doi: 10.3390/vaccines10111896 (PMC9697784; doi:10.3390/vaccines10111896)
Supplement: Supplementary file 1 [file vaccines-10-01896-s001.zip]

Archive with 1 entries (1 files):
- vaccines-2000289-supplementary.pdf
